# Supplementary material for: Retention of Key Characteristics of Unprocessed Chorion Tissue Resulting in a Robust Scaffold to Support Wound Healing
Source: Int J Mol Sci. 2023 Oct 31;24(21):15786. doi: 10.3390/ijms242115786 (PMC10649069; doi:10.3390/ijms242115786)
Supplement: Supplementary file 1 [file ijms-24-15786-s001.zip]

Archive with 1 entries (1 files):
- ijms-2649989-supplementary.pdf
